# Supplementary material for: HDAC Inhibitors Increase NRF2-Signaling in Tumour Cells and Blunt the Efficacy of Co-Adminstered Cytotoxic Agents
Source: PLoS One. 2014 Nov 26;9(11):e114055. doi: 10.1371/journal.pone.0114055 (PMC4245243; doi:10.1371/journal.pone.0114055)
Supplement: Table S1 — Chemicals screened during this study. This table contains a complete list of the chemicals screened in the MCF7-AREc32 cell line during this study. The table also includes other relevant information regarding the compounds, including their supplier, presumed biological target, and clinical status. (XLSX) [file pone.0114055.s005.xlsx]

## Sheet: Sheet1
COMPOUND	SUPPLIER	CLASS	TARGET	Clinical Trial Status	Primary screen	Secondary screen
Bendamustine	Sigma	Alkylator/DNA damaging agents	DNA	Clinical use	no change
Busulfan	Sigma	Alkylator/DNA damaging agents	DNA	Clinical use	no change
Carboplatin	sigma	Alkylator/DNA damaging agents	DNA	Clinical use	no change
Carmustine	Bristol-Myers Pharmaceuticals	Alkylator/DNA damaging agents	DNA	Clinical use	activator	activator
Chlorambucil	Sigma	Alkylator/DNA damaging agents	DNA	Clinical use	no change
Cisplatin	Teva	Alkylator/DNA damaging agents	DNA	Clinical use	no change
Cyclophosphamide	Sigma	Alkylator/DNA damaging agents	DNA	Clinical use	no change
Dacarbazine	Sigma	Alkylator/DNA damaging agents	DNA	Clinical use	no change
Estramustine	Sigma	Alkylator/DNA damaging agents	DNA	Clinical use	no change
Lomustine	Sigma	Alkylator/DNA damaging agents	DNA	Clinical use	activator	activator
Melphalan	sigma	Alkylator/DNA damaging agents	DNA	Clinical use	activator	activator
Oxaliplatin	LC labs	Alkylator/DNA damaging agents	DNA	Clinical use	no change
Temozolomide	schering-plough	Alkylator/DNA damaging agents	DNA	Clinical use	no change
Thiotepa	Sigma	Alkylator/DNA damaging agents	DNA	Clinical use	no change
Anastrazole	Astra-Zenica	Anti-metabolite	Cytochrome p450, family 19, subfamily A, polypeptide 1	Clinical use	no change
Cladribine	Sigma	Anti-metabolite	DNA, inhibits synthesis; adenosine deaminase; ribonucleoside-diphosphate reductase	Clinical use	no change
Clofarabine	Sigma	Anti-metabolite	DNA, inhibits synthesis; ribonucleotide-diphosphate reductase	Clinical use	no change
Letrozole	Novartis	Anti-metabolite	Cytochrome p450, family 19, subfamily A, polypeptide 1	Clinical use	no change
Pemetrexed	LC labs	Anti-metabolite, anti-folate	thymidylate synthase; dihydrofolate reductase; phosphoribosylamine--glycine ligase	Clinical use	inhibitor	no change
Raltitrexed	Sigma	Anti-metabolite, anti-folate	Dihydrofolate reductase	Clinical use	no change
ARA-G Hydrate	Sigma	Anti-metabolite, nucleo(s/t)ide analogue	DNA, inhibits synthesis	Clinical use	no change
Azacitidine	Sigma	Anti-metabolite, nucleo(s/t)ide analogue	DNA, inhibiting DNA methyltransferase	Clinical use	activator	no change
Capecitabine	LC labs	Anti-metabolite, nucleo(s/t)ide analogue	Thymidylate synthase	Clinical use	no change
Cytarabine	Selleck	Anti-metabolite, nucleo(s/t)ide analogue	DNA, inhibits synthesis	Clinical Use	activator	no change
Decitabine	Selleck	Anti-metabolite, nucleo(s/t)ide analogue	DNA, inhibiting DNA methyltransferase	Clinical use	activator	no change
Fludarabine Phosphate	Selleck	Anti-metabolite, nucleo(s/t)ide analogue	DNA, inhibits synthesis	Clinical use	no change
Mercaptopurine	Sigma	Anti-metabolite, nucleo(s/t)ide analogue	purine nucleotide synthesis and metabolism, including hypoxanthine phosphoribosyltransferase 1	Clinical use	no change
Nelarabine	Sigma	Anti-metabolite, nucleo(s/t)ide analogue	DNA, inhibits synthesis	Clinical use	no change
Tegafur	TRC	Anti-metabolite, nucleo(s/t)ide analogue	Thymidylate synthase	Clinical use	no change
Thioguanine	Sigma	Anti-metabolite, nucleo(s/t)ide analogue	purine nucleotide synthesis and metabolism, including hypoxanthine phosphoribosyltransferase 1	Clinical use	no change
Thioguanine	Selleck	Anti-metabolite, nucleo(s/t)ide analogue	Kinesin family member 11	Clinical use	no change
Ispinesib mesilate	Kyowa Hakko	Anti-spindle poison	DNA	Preclinical	Inhibitor	no change
Bleomycin	Calbiochem	Anti-tumour antibiotic	DNA, topoisomerase II poison	Clinical use	no change
Chromomycin A3	Sigma	Anti-tumour antibiotic	DNA, topoisomerase II poison	Preclinical	no change
Daunorubicin	sigma	Anti-tumour antibiotic	DNA, topoisomerase II poison	Clinical use	no change
Doxorubicin	sigma	Anti-tumour antibiotic	DNA, topoisomerase II poison	Clinical use	Inhibitor	no change
Epirubicin	sigma	Anti-tumour antibiotic	protein translation	Clinical use	Inhibitor	Inhibitor
Idarubicin	Sigma	Anti-tumour antibiotic	DNA	Clinical use	Inhibitor	activator
Puromycin	Chroma therapeutics	Anti-tumour antibiotic	Peptide deformylase	Research tool	no change
Mitomycin C	Axon	DNA cross-linker	gamma secretase (complex containing Presenilin (PSEN1 or 2), Nicastrin, APH-1 and PEN2)	Clinical use	no change
CHR-2863	Sigma	Enzyme inhibitor	Tyrosinase; Mitogen-activated protein kinase kinase 1	Research tool	no change
DBZ	Axon	Enzyme inhibitor	TRF1-interacting ankyrin-related ADP-ribose polymerase 1/2	Research tool	Inhibitor	activator
Nobiletin	Sigma	Enzyme inhibitor	GTPase HRas	Research tool	activator	no change
XAV-939	Pharmacy	Enzyme inhibitor	TNKS1/2	Research tool	Inhibitor	no change
perillic acid	Sigma	G protein inhibitor	Endothelin-1 receptor	Preclinical	no change
Octreotide	Selleck	GPCR agonist	Chemokine (C-X-C motif) receptor 4	Clinical use	Inhibitor	no change
Cyclopamine	Sigma; LC labs in future	GPCR antagonist	Smoothened homologue	Research tool	activator	no change
Suramin	Sigma	GPCR antagonist	P2 receptors	Preclinical	no change
Vismodegib	Selleck	GPCR antagonist	Smoothened homologue	Clinical use	activator	no change
Belinostat	Selleck	HDAC inhibitor	Histone deacetylase 1/2/3/4/5/6/7/8/9/10	Preclinical	activator	activator
CHR-3531	Chroma therapeutics	HDAC inhibitor	HDAC	Research tool	activator	activator
CI-994	LC labs	HDAC inhibitor	Histone deacetylase 1/3	Preclinical	activator	activator
Entinostat	LC labs	HDAC inhibitor	Histone deacetylase 1/3	Preclinical	activator	activator
EX527	Tocris	HDAC inhibitor	NAD-dependent deacetylase sirtuin 1	Research tool	no change
Mocetinostat	LC labs	HDAC inhibitor	Histone deacetylase 1/2	Research tool	activator	no change
Panobinostat	LC labs	HDAC inhibitor	Various	Preclinical	activator	activator
Trichostatin A	Sigma	HDAC inhibitor	Histone deacetylase 1/2/3/4/5/6/7/8/9/10	Research tool	activator	activator
Vorinostat	Selleck	HDAC inhibitor	Histone deacetylase 1/2/3/6	Clinical Use	activator	activator
17-(Dimethylaminoethylamino)-17-demethoxygeldanamycin	LC labs	HSP inhibitor	Heat shock 90 kDa proteins	Preclinical	activator	Inhibitor
17-allylamino 17-demethoxygeldamycin	LC labs	HSP inhibitor	Heat shock 90 kDa proteins	Preclinical	activator	no change
NVP-AUY922	Selleck	HSP inhibitor	Heat shock 90 kDa proteins	Preclinical	Inhibitor	activator
Radicicol	Sigma	HSP inhibitor	Heat shock 90 kDa proteins	Research tool	no change
FK 506	LC labs	Immunosuppresant		Preclinical	no change
ARRY 142886 (AZD6244)	Dario Alessi	Kinase inhibitor	Mitogen-activated protein kinase kinase 1/2	Preclinical	no change
AZD7762	Axon medchem	Kinase inhibitor	Serine/threonine protein kinase chk1/2	Preclinical	no change
Bay 11-7082	Sigma	Kinase inhibitor	Inhibitor of nuclear factor kappaB kinase subunit beta	Research tool	no change
BI 2536	Signalling inhibitors.com	Kinase inhibitor	Serine/threonine-protein kinase PLK1	Preclinical	activator	activator
Bisindolylmaleimide I	LC labs	Kinase inhibitor	Protein kinase C proteins	Research tool	no change
Bosutinib	LC labs	Kinase inhibitor	BCR-ABL	Clinical use	no change
CDK4/6 IV	Calbiochem	Kinase inhibitor	Cyclin-dependent kinase 4/6	Preclinical	no change
Chelerythrine Chloride	LC labs	Kinase inhibitor	Protein kinase C proteins	Research tool	no change
Dasatinib	LC labs	Kinase inhibitor	BCR-ABL; Proto-oncogene tyrosine-protein kinase src; Others	Clinical use	activator	no change
Doramapimod	LC labs	Kinase inhibitor	Mitogen-activated protein kinase 11/12/14	Research tool	no change
Dorsomorphin	Sigma	Kinase inhibitor	5'AMP-activated protein kinase; Activin A receptor type-1; Bone morphogenetic protein receptor type 1A/B	Research tool	no change
Everolimus	LC labs	Kinase inhibitor	Serine/threonine-protein kinase mTOR	Clinical use	Inhibitor	no change
Flavopiridol	Sigma	Kinase inhibitor	Cyclin-dependent kinase, non-specific	Preclinical	activator	no change
Gö 6976	LC labs	Kinase inhibitor	Protein kinase C proteins	Research tool	no change
GW843682X	Tocris	Kinase inhibitor	Serine/threonine-protein kinase PLK1/3	Research tool	No change
LY294002	LC labs	Kinase inhibitor	Phosphatidylinositol-4,5-bisphosphate 3-kinase catalytic subunit gamma isoform	Preclinical	no change
MK 1775	Sigma	Kinase inhibitor	Cyclin-dependent kinase 2	Preclinical	no change
NSC 625987	Axon	Kinase inhibitor	NPM-ALK	Research tool	no change
NVP-TAE684	LC labs	Kinase inhibitor	Mitogen-activated protein kinase kinase 1/2	Research tool	no change
PD 98059	LC labs	Kinase inhibitor	Proto-oncogene serine/threonine-protein kinase pim-1	Research tool	activator	no change
Pim1 inhib2	LC labs	Kinase inhibitor	Serine/threonine-protein kinase mTOR	Research tool	activator	activator
Rapamycin	LC labs	Kinase inhibitor	Serine/threonine-protein kinase mTOR	Preclinical	Inhibitor	no change
Ridaforolimus	Selleck	Kinase inhibitor	Cyclin-dependent kinase 1/2/5/7	Research tool	no change
Roscovitine	LC labs	Kinase inhibitor	Proto-oncogene tyrosine-protein kinase Src; Tyrosine-protein kinase Abl1	Preclinical	no change
Saracatinib	Selleck	Kinase inhibitor	TGF-beta receptor types 1/2/3	Preclinical	activator	no change
SB 431542	LC labs	Kinase inhibitor	Mitogen-activated protein kinase 11/12/14	Research tool	no change
SB 202190	LC labs	Kinase inhibitor	Proto-oncogene serine/threonine-protein kinase pim-1	Research tool	no change
SGI 1776	LC labs	Kinase inhibitor	Mitogen-activated protein kinase 8/9/10	Preclinical	no change
SP600125	LC labs	Kinase inhibitor		Research tool	no change
Staurosporine	LC labs	Kinase inhibitor	Tyrosine-protein kinase JAK3	Preclinical	activator	no change
Tasocitinib	LC labs	Kinase inhibitor	Serine/threonine protein kinase 6/12/13	Preclinical	no change
Tozasertib	LC labs	Kinase inhibitor	Mitogen-activated protein kinase kinase 1/2	Preclinical	Inhibitor	no change
U0126	LC labs	Kinase inhibitor	Phosphatidylinositol-4,5-bisphosphate 3-kinase catalytic subunit gamma isoform	Research tool	activator	no change
Wortmannin	LC labs	Kinase inhibitor	Phosphatidylinositol-4,5-bisphosphate 3-kinase catalytic subunit gamma isoform	Preclinical	no change
ZSTK474	Selleck	Kinase inhibitor	Serine/threonine-protein kinase B-raf (V600E)	Preclinical	no change
PLX4032	Selleck	Kinase inhibitor, mutant	Serine/threonine-protein kinase B-raf (V600E)	Clinical use	no change
PLX4720	Axon	Kinase inhibitor, mutant	Epidermal growth factor receptor; Receptor tyrosine-protein kinase ErbB2	Research tool	no change
Afatinib	LC labs	Kinase inhibitor, receptor tyrosine kinase	Vascular endothelial growth factor receptors 1/2/3; Alpha/beta-types platelet growth factor receptors; Mast/stem cell growth factor receptor	Preclinical	no change
Axitinib	LC labs	Kinase inhibitor, receptor tyrosine kinase	Epidermal growth factor receptor	Preclinical	no change
Canertinib	LC labs	Kinase inhibitor, receptor tyrosine kinase	Vascular endothelial growth factor receptors 1/2/3; Basic fibroblast growth factor receptors 1/2/3	Preclinical	no change
Dovitinib	LC labs	Kinase inhibitor, receptor tyrosine kinase	Epidermal growth factor receptor	Preclinical	no change
Erlotinib	LC labs	Kinase inhibitor, receptor tyrosine kinase	Epidermal growth factor receptor	Clinical Use	no change
Gefitinib	Astra-Zenica	Kinase inhibitor, receptor tyrosine kinase	Insulin-like growth factor 1 receptor; Insulin receptor	Clinical use	no change
GSK-1904529A	LC labs	Kinase inhibitor, receptor tyrosine kinase	Macrophage colony-stimulating factor 1 receptor	Research tool	no change
GW2580	LC labs	Kinase inhibitor, receptor tyrosine kinase	BCR-ABL	Research tool	no change
Imatinib	LC labs	Kinase inhibitor, receptor tyrosine kinase	Epidermal growth factor receptor; Receptor tyrosine-protein kinase ErbB2	Clinical use	no change
Lapatinib	LC labs	Kinase inhibitor, receptor tyrosine kinase	FL cytokine receptor; Tyrosine-protein kinase JAK2; High-affinity nerve growth factor receptor; BDNF/NT3 growth factors receptor; NT3 growth factor receptor	Clinical use	no change
Lestaurtinib	AXON	Kinase inhibitor, receptor tyrosine kinase	TGF-beta receptor types 1/2	Preclinical	no change
LY 2157299	LC labs	Kinase inhibitor, receptor tyrosine kinase	Alpha/beta-types platelet growth factor receptors; Basic fibroblast growth factor receptors 1/2/3; Mast/stem cell growth factor receptor; Focal adhesion kinase 1	Preclinical	Inhibitor	no change
Masitinib	LC labs	Kinase inhibitor, receptor tyrosine kinase	Receptor tyrosine-protein kinase ErbB2	Preclinical	no change
Mubritinib	LC labs	Kinase inhibitor, receptor tyrosine kinase	BCR-ABL	Preclinical	no change
Nilotinib	Selleck	Kinase inhibitor, receptor tyrosine kinase	Insulin-like growth factor 1 receptor	Clinical Use	no change
NVP-AEW541	LC labs	Kinase inhibitor, receptor tyrosine kinase	Vascular endothelial growth factor receptors 1/2/3; Alpha/beta-types platelet growth factor receptors; Mast/stem cell growth factor receptor	Research tool	activator	activator
Pazopanib	Tocris	Kinase inhibitor, receptor tyrosine kinase	Basic fibroblast growth factor receptors 1/3	Clinical Use	no change
PD173074	Calbiochem	Kinase inhibitor, receptor tyrosine kinase	Insulin-like growth factor 1 receptor	Research tool	no change
PICROPODOPHYLLIN	LC labs	Kinase inhibitor, receptor tyrosine kinase	Vascular endothelial growth factor receptors 1/2/3; Alpha/beta-types platelet growth factor receptors; RAF proto-oncogene serine/threonine-protein kinase	Preclinical	no change
Sorafenib	LC labs	Kinase inhibitor, receptor tyrosine kinase	Vascular endothelial growth factor receptors 1/2/3; Alpha/beta-types platelet growth factor receptors; Mast/stem cell growth factor receptor	Clinical Use	no change
Sunitinib	LC labs	Kinase inhibitor, receptor tyrosine kinase	FL cytokine receptor; Mast/stem cell growth factor receptor; Alpha/beta-types platelet-derived growth factor receptors	Clinical use	no change
Tandutinib	LC labs	Kinase inhibitor, receptor tyrosine kinase		Preclinical	no change
Tyrphostin AG 490	Calbiochem	Kinase inhibitor, receptor tyrosine kinase	Insulin-like growth factor 1 receptor; Insulin receptor; Epidermal growth factor receptor	Research tool	no change
Tyrphostin AG 538	Calbiochem	Kinase inhibitor, receptor tyrosine kinase	Receptor tyrosine-protein kinase ErbB2; Vascular endothelial growth factor receptor 2	Research tool	no change
Tyrphostin AG879	LC labs	Kinase inhibitor, receptor tyrosine kinase	Vascular endothelial growth factor receptors 1/2/3; Epidermal growth factor receptor	Research tool	no change
Vandetanib	LC labs	Kinase inhibitor, receptor tyrosine kinase	Vascular endothelial growth factor receptors 1/2	Clinical Use	no change
Vatalanib	LC labs	Kinase inhibitor, receptor tyrosine kinase	heterodimer of tubulins of the alpha and beta class	Preclinical	no change
Docetaxel	LC labs	Microtubule poison	heterodimer of tubulins of the alpha and beta class	Clinical use	activator
Epothilone B (patupilone)	Bristol-Myers Pharmaceuticals	Microtubule poison	heterodimer of tubulins of the alpha and beta class	Preclinical	no change
Paclitaxel	Sigma	Microtubule poison	heterodimer of tubulins of the alpha and beta class	Clinical use	Inhibitor	no change
Vinorelbine ditartrate salt hydrate	LC labs	Microtubule poison	multiple pathways	Clinical use	no change
Lenalidomide	Selleck	Multiple actions	Lipid membrane	Clinical use	no change
Perifosine	Selleck	Multiple actions		Preclinical	Inhibitor
Bexarotene	sigma	Nuclear receptor Agonist/Antagonist	Peroxisome proliferator-activated receptor alpha agonist	Clinical Use	Inhibitor	Inhibitor
Clofibrate	Larry	Nuclear receptor Agonist/Antagonist	Peroxisome proliferator-activated receptor beta/gamma agonist	Preclinical	no change
GW501516	Sigma	Nuclear receptor Agonist/Antagonist	Estrogen receptors	Preclinical	no change
Tamoxifen CITRATE	Sigma	Nuclear receptor Agonist/Antagonist	Poly [ADP-ribose] polymerase family members	Clinical use	no change
Olaparib	Selleck	PARP inhibitor	Poly [ADP-ribose] polymerase 1/2	Preclinical	no change
Veliparib	Selleck	PARP inhibitor		Preclinical	activator	no change
Ammonium perfluorooctanoate	Sigma	PPAR agonist	Apoptosis regulator Bcl2		no change
HA14-1	Selleck	Pro-apoptotic	Induced myeloid leukaemia cell differentiation protein Mcl-1	Research tool	activator	no change
Obatoclax mesylate	Selleck	Pro-apoptotic	Baculoviral IAP repeat-containing protein 5	Preclinical	no change
YM155	Selleck	Pro-apoptotic	?	Preclinical	no change
Combretastatin A4	Tocris	Stilbenoid (natural product)	Sodium-dependent dopamine transporter; Alpha-1B adrenergic receptor	Preclinical	no change
Topotecan hydrochloride hydrate	Sigma	Topoisomerase I poison	DNA, Topoisomerase I	Clinical use	no change
Etoposide	Sigma	Topoisomerase II poison	Topoisomerase II	Clinical use	no change
Mitoxantrone	sigma	Topoisomerase II poison	Topoisomerase II	Clinical use	no change
KO143	Axon	Transporter inhibitor	ATP-binding cassette subfamily G member 2	Research tool	no change
Bortezomib	LC labs	Ubiquitin system	Proteasome active site	Clinical use	activator	no change
Nutlin-3	Sigma	Ubiquitin system	Cellular tumour antigen p53-E3 ubiquitin-protein ligase Mdm2 complex	Research tool	no change
Thalidomide	Sigma	Unknown	Unknown	Clinical use	no change
